# Supplementary material for: Predictive value of protease‐activated receptor‐2 (PAR2) in cervical cancer metastasis
Source: J Cell Mol Med. 2020 Dec 23;25(3):1415–24. doi: 10.1111/jcmm.16227 (PMC7875903; doi:10.1111/jcmm.16227)
Supplement: Supplementary file 4 — Table S1 [file JCMM-25-1415-s004.xlsx]

## Sheet: Sheet1
Supplementary Table 1 The specimen information of TAM
Locus	Sample #	Histologic type	Pathological type
A01	J03A1842	Carcinoma	Squamous carcinoma
A02		Para-carcinoma	Cervical mucosa	鳞状细胞癌，高级别
A03	J03A1843	Carcinoma	Squamous carcinoma
A04	J03A1843	Para-carcinoma	Cervical mucosa	鳞状细胞癌，高级别
A05	J03A1857	Carcinoma	Squamous carcinoma
A06	J03A1857	Para-carcinoma	Cervical mucosa	鳞状细胞癌，高级别
A07	J03A1858	Carcinoma	Severe atypical hyperplasia	鳞状细胞癌，高级别
A08	J03A1858	Para-carcinoma	Cervical mucosa	鳞状细胞癌，高级别
A09	J03A1862	Carcinoma	Squamous carcinoma
A10	J03A1862	Para-carcinoma	Cervical mucosa	鳞状细胞癌，高级别
A11	J03A1865	Carcinoma	Squamous carcinoma
A12	J03A1865	Para-carcinoma	Cervical mucosa	鳞状细胞癌，高级别
A13	J03A1868	Carcinoma	Squamous carcinoma
A14	J03A1868	Para-carcinoma	Cervical mucosa	鳞状细胞癌，高级别
A15	J03A1870	Carcinoma	Squamous carcinoma
A16	J03A1870	Para-carcinoma	Cervical mucosa	鳞状细胞癌，高级别
B01	J03A1875	Carcinoma	Squamous carcinoma
B02	J03A1875	Para-carcinoma	Cervical mucosa	鳞状细胞癌，高级别
B03	J03A1877	Carcinoma	Severe atypical hyperplasia	鳞状细胞癌，高级别
B04	J03A1877	Para-carcinoma	Cervical mucosa	鳞状细胞癌，高级别
B05	J03A1878	Carcinoma	Squamous carcinoma
B06	J03A1878	Para-carcinoma	Cervical mucosa	鳞状细胞癌，高级别
B07	J03A1880	Carcinoma	Severe atypical hyperplasia	鳞状细胞癌，高级别
B08	J03A1880	Para-carcinoma	Cervical mucosa	鳞状细胞癌，高级别
B09	J03A1881	Carcinoma	Squamous carcinoma
B10	J03A1881	Para-carcinoma	Cervical mucosa	鳞状细胞癌，高级别
B11	J03A1888	Carcinoma	adenocarcinoma	腺癌-普通型
B12	J03A1888	Para-carcinoma	Cervical mucosa	鳞状细胞癌，高级别
B13	J03A1894	Carcinoma	Squamous carcinoma
B14	J03A1894	Para-carcinoma	Cervical mucosa	鳞状细胞癌，高级别
B15	J03A1896	Carcinoma	Squamous carcinoma
B16	J03A1896	Para-carcinoma	Cervical mucosa	鳞状细胞癌，高级别
C01	J03A1897	Carcinoma	Adenosquamous carcinoma	鳞状细胞癌，高级别
C02	J03A1897	Para-carcinoma	Cervical mucosa	鳞状细胞癌，高级别
C03	J03A1900	Carcinoma	Squamous carcinoma
C04	J03A1900	Para-carcinoma	Cervical mucosa	鳞状细胞癌，高级别
C05	J03A1901	Carcinoma	Squamous carcinoma
C06	J03A1901	Para-carcinoma	Cervical mucosa	鳞状细胞癌，高级别
C07	J03A1903	Carcinoma	Squamous carcinoma
C08	J03A1903	Para-carcinoma	Cervical mucosa	鳞状细胞癌，高级别
C09	J03A1911	Carcinoma	Squamous carcinoma
C10	J03A1911	Para-carcinoma	Cervical mucosa	鳞状细胞癌，高级别
C11	J03A1912	Carcinoma	Squamous carcinoma
C12	J03A1912	Para-carcinoma	Cervical mucosa	鳞状细胞癌，高级别
C13	J03A1913	Carcinoma	Squamous carcinoma
C14	J03A1913	Para-carcinoma	Cervical mucosa	鳞状细胞癌，高级别
C15	J03A1918	Carcinoma	Squamous carcinoma
C16	J03A1918	Para-carcinoma	Cervical mucosa	鳞状细胞癌，高级别
D01	J03A1922	Carcinoma	Squamous carcinoma
D02	J03A1922	Para-carcinoma	Cervical mucosa	鳞状细胞癌，高级别
D03	J03A1924	Carcinoma	Squamous carcinoma
D04	J03A1924	Para-carcinoma	Cervical mucosa	鳞状细胞癌，高级别
D05	J03A1927	Carcinoma	Squamous carcinoma
D06	J03A1927	Para-carcinoma	Cervical mucosa	鳞状细胞癌，高级别
D07	J03A1936	Carcinoma	Squamous carcinoma
D08	J03A1936	Para-carcinoma	Cervical mucosa	鳞状细胞癌，高级别
D09	J03A1945	Carcinoma	Squamous carcinoma
D10	J03A1945	Para-carcinoma	Cervical mucosa	鳞状细胞癌，高级别
D11	J03A1958	Carcinoma	Neuroendocrine	倾向小细胞神经内分泌肿瘤混合腺癌
D12		Para-carcinoma	Cervical mucosa	鳞状细胞癌，高级别
D13	J03A1959	Carcinoma	Squamous carcinoma
D14	J03A1959	Para-carcinoma	Cervical mucosa	鳞状细胞癌，高级别
D15	J03A1961	Carcinoma	Severe atypical hyperplasia	鳞状细胞癌，高级别
D16	J03A1961	Para-carcinoma	Cervical mucosa	鳞状细胞癌，高级别
E01	J03A1963	Carcinoma	Adenosquamous carcinoma	鳞状细胞癌，高级别
E02	J03A1963	Para-carcinoma	Cervical mucosa	鳞状细胞癌，高级别
E03	J03A1964	Carcinoma	Squamous carcinoma
E04	J03A1964	Para-carcinoma	Cervical mucosa	鳞状细胞癌，高级别
E05	J03A1968	Carcinoma	Squamous carcinoma
E06	J03A1968	Para-carcinoma	Squamous carcinoma
E07	J03A1841	Carcinoma	Squamous carcinoma	鳞状细胞癌，低级别
E08	J03A1845	Carcinoma	Squamous carcinoma	鳞状细胞癌，低级别
E09	J03A1846	Carcinoma	Squamous carcinoma	鳞状细胞癌，低级别
E10	J03A1847	Carcinoma	Squamous carcinoma	鳞状细胞癌，低级别
E11	J03A1848	Carcinoma	Squamous carcinoma	鳞状细胞癌，低级别
E12	J03A1849	Carcinoma	Squamous carcinoma	鳞状细胞癌，低级别
E13	J03A1850	Carcinoma	Squamous carcinoma	鳞状细胞癌，低级别
E14	J03A1851	Carcinoma	Squamous carcinoma	鳞状细胞癌，低级别
E15	J03A1852	Carcinoma	Squamous carcinoma	鳞状细胞癌，低级别
E16	J03A1853	Carcinoma	Severe atypical hyperplasia	鳞状细胞癌，高级别
F01	J03A1854	Carcinoma	Squamous carcinoma	鳞状细胞癌，低级别
F02	J03A1855	Carcinoma	Squamous carcinoma	鳞状细胞癌，低级别
F03	J03A1856	Carcinoma	Squamous carcinoma	鳞状细胞癌，低级别
F04	J03A1859	Carcinoma	Severe atypical hyperplasia	鳞状细胞癌，高级别
F05	J03A1861	Carcinoma	Squamous carcinoma	鳞状细胞癌，低级别
F06	J03A1863	Carcinoma	Squamous carcinoma	鳞状细胞癌，低级别
F07	J03A1864	Carcinoma	Squamous carcinoma	鳞状细胞癌，低级别
F08	J03A1867	Carcinoma	Severe atypical hyperplasia	鳞状细胞癌，高级别
F09	J03A1869	Carcinoma	Squamous carcinoma	鳞状细胞癌，低级别
F10	J03A1872	Carcinoma	Severe atypical hyperplasia	鳞状细胞癌，高级别
F11	J03A1873	Carcinoma	Squamous carcinoma	鳞状细胞癌，低级别
F12	J03A1874	Carcinoma	Squamous carcinoma	鳞状细胞癌，低级别
F13	J03A1876	Carcinoma	Adenosquamous carcinoma	鳞状细胞癌，高级别
F14	J03A1879	Carcinoma	Severe atypical hyperplasia	鳞状细胞癌，高级别
F15	J03A1882	Carcinoma	Severe atypical hyperplasia	鳞状细胞癌，高级别
F16	J03A1884	Carcinoma	adenocarcinoma
G01	J03A1885	Carcinoma	Squamous carcinoma	鳞状细胞癌，低级别
G02	J03A1887	Carcinoma	Squamous carcinoma	鳞状细胞癌，低级别
G03	J03A1889	Carcinoma	Squamous carcinoma	鳞状细胞癌，低级别
G04	J03A1890	Carcinoma	Squamous carcinoma	鳞状细胞癌，低级别
G05	J03A1891	Carcinoma	Squamous carcinoma	鳞状细胞癌，低级别
G06	J03A1893	Carcinoma	Severe atypical hyperplasia	鳞状细胞癌，高级别
G07	J03A1895	Carcinoma	Severe atypical hyperplasia	鳞状细胞癌，高级别
G08	J03A1898	Carcinoma	Squamous carcinoma	鳞状细胞癌，低级别
G09	J03A1899	Carcinoma	Squamous carcinoma	鳞状细胞癌，低级别
G10	J03A1906	Carcinoma	Squamous carcinoma	鳞状细胞癌，低级别
G11	J03A1902	Carcinoma	Severe atypical hyperplasia	鳞状细胞癌，高级别
G12	J03A1904	Carcinoma	Squamous carcinoma	鳞状细胞癌，低级别
G13	J03A1905	Carcinoma	Squamous carcinoma	鳞状细胞癌，低级别
G14	J03A1907	Carcinoma	Squamous carcinoma	鳞状细胞癌，低级别
G15	J03A1908	Carcinoma	Squamous carcinoma	鳞状细胞癌，低级别
G16	J03A1909	Carcinoma	Squamous carcinoma	鳞状细胞癌，低级别
H01	J03A1910	Carcinoma	Squamous carcinoma	鳞状细胞癌，低级别
H02	J03A1914	Carcinoma	Squamous carcinoma	鳞状细胞癌，低级别
H03	J03A1915	Carcinoma	Squamous carcinoma	鳞状细胞癌，低级别
H04	J03A1916	Carcinoma	Squamous carcinoma	鳞状细胞癌，低级别
H05	J03A1917	Carcinoma	Squamous carcinoma	鳞状细胞癌，低级别
H06	J03A1919	Carcinoma	Squamous carcinoma	鳞状细胞癌，低级别
H07	J03A1920	Carcinoma	Squamous carcinoma	鳞状细胞癌，低级别
H08	J03A1923	Carcinoma	Adenosquamous carcinoma	鳞状细胞癌，高级别
H09	J03A1925	Carcinoma	Squamous carcinoma	鳞状细胞癌，低级别
H10	J03A1926	Carcinoma	Squamous carcinoma	鳞状细胞癌，低级别
H11	J03A1928	Carcinoma	Squamous carcinoma	鳞状细胞癌，低级别
H12	J03A1929	Carcinoma	Squamous carcinoma	鳞状细胞癌，低级别
H13	J03A1930	Carcinoma	Squamous carcinoma	鳞状细胞癌，低级别
H14	J03A1931	Carcinoma	adenocarcinoma
H15	J03A1932	Carcinoma	Squamous carcinoma	鳞状细胞癌，低级别
H16	J03A1933	Carcinoma	Squamous carcinoma	鳞状细胞癌，低级别
I01	J03A1934	Carcinoma	Squamous carcinoma	鳞状细胞癌，低级别
I02	J03A1935	Carcinoma	Severe atypical hyperplasia	鳞状细胞癌，高级别
I03	J03A1937	Carcinoma	Severe atypical hyperplasia	鳞状细胞癌，高级别
I04	J03A1938	Carcinoma	Squamous carcinoma	鳞状细胞癌，低级别
I05	J03A1939	Carcinoma	Squamous carcinoma	鳞状细胞癌，低级别
I06	J03A1940	Carcinoma	Squamous carcinoma	鳞状细胞癌，低级别
I07	J03A1941	Carcinoma	Squamous carcinoma	鳞状细胞癌，低级别
I08	J03A1943	Carcinoma	Squamous carcinoma	鳞状细胞癌，低级别
I09	J03A1944	Carcinoma	Squamous carcinoma	鳞状细胞癌，低级别
I10	J03A1946	Carcinoma	Severe atypical hyperplasia	鳞状细胞癌，高级别
I11	J03A1947	Carcinoma	Severe atypical hyperplasia	鳞状细胞癌，高级别
I12	J03A1949	Carcinoma	Squamous carcinoma	鳞状细胞癌，低级别
I13	J03A1950	Carcinoma	Squamous carcinoma	鳞状细胞癌，低级别
I14	J03A1951	Carcinoma	Severe atypical hyperplasia	鳞状细胞癌，高级别
I15	J03A1948	Carcinoma	Squamous carcinoma	鳞状细胞癌，低级别
I16	J03A1952	Carcinoma	Squamous carcinoma	鳞状细胞癌，低级别
J01	J03A1953	Carcinoma	Squamous carcinoma	鳞状细胞癌，低级别
J02	J03A1955	Carcinoma	Squamous carcinoma	鳞状细胞癌，低级别
J03	J03A1954	Carcinoma	Squamous carcinoma	鳞状细胞癌，低级别
J04	J03A1956	Carcinoma	Squamous carcinoma	鳞状细胞癌，低级别
J05	J03A1957	Carcinoma	Adenosquamous carcinoma	鳞状细胞癌，高级别
J06	J03A1960	Carcinoma	Squamous carcinoma	鳞状细胞癌，低级别
J07	J03A1962	Carcinoma	Squamous carcinoma	鳞状细胞癌，低级别
J08	J03A1965	Carcinoma	Squamous carcinoma	鳞状细胞癌，低级别
J09	J03A1966	Carcinoma	Squamous carcinoma	鳞状细胞癌，低级别
J10	J03A1967	Carcinoma	Squamous carcinoma	鳞状细胞癌，低级别
